# Supplementary material for: Biomarkers for differentiation of coronavirus disease 2019 or extracorporeal membrane oxygenation related inflammation and bacterial/fungal infections in critically ill patients: A prospective observational study
Source: Front Med (Lausanne). 2022 Oct 6;9:917606. doi: 10.3389/fmed.2022.917606 (PMC9582266; doi:10.3389/fmed.2022.917606)
Supplement: SUPPLEMENTARY TABLE 1 — Table of raw patient data. [file Table_1.XLSX]

## Sheet: Supplemental_Digital_Content_1
ID	causative_pathogen	ICU_admission_to_study_inclusion_dur	co_infect_d1_ord	ecdc_focus_d1_ord	who_severity_covid_d1_ord	antibiotic_d1	Systemic_Infections_description	age	bmi	sex_ord	bloodtype_COM	rhd_COM	ward_inclusion_ord	ventilation_inclusion_COM	ecmo_inclusion_COM	hospital_stay_dur	symptom_onset_to_hospitalization_dur	symptom_onset_to_ICU_admission_dur	symptom_onset_to_study_inclusion_dur	days-on-ECMO-to-study-inclusion_dur	total-days_on_ECMO_dur	mortality_28d_from_hospital_admission_ord	symptom_onset_to_death_dur	covid_test_to_death_dur	hospital_admission_to_death_dur	icu_admission_to_death_dur	mild_liver_disease_COM	peptic_ulcer_disease_COM	cva_tia_COM	diabetes_mellitus_uncomplicated_COM	diabetes_mellitus_complicated_COM	soli_tumor_localized_COM	leukemia_COM	lymphoma_COM	ckd_COM	hypothyroidism_COM	copd_COM	cardiacinsuf_COM	myocardialinf_COM	khk_COM	hypertension_COM	autoimmune_disease_COM	post_solid_organ_transplant_COM	charlson_comorbidity_index_COM	10y_survival_charlson_index_COM	blood_cultures_obtained_MB	urine_cultures_obtained_MB	respiratory_culture_MB	respiratory_multiplex_PCR_MB
1	unknown	6	1	1	4	Piperacillin/Tazobactam	oliguria, treatment for sepsis	35	43.2099	0	1	1	2	1	0	36	5	6	12			0					0	0	0	0	0	0	0	0	0	0	0	0	0	0	1	0	0	0	0.983	3	3	1	1
2	Enterococcus faecium, Enterobacter cloacae, Staphylococcus hominis	21	1	2	4	Linezolid, Meropenem		62	25.2163	0			2	1	1	88	1	12	33	2	42	0					0	0	0	0	0	0	0	0	0	0	0	0	0	0	1	0	0	2	0.90147	4	4	9	1
3	Enterococcus faecium, Candida albicans	41	1	9	4	Piperacillin/Tazobactam		44	26.4915	1		1	2	1	1	200				0	73	0					0	0	0	0	0	0	0	0	0	0	0	0	0	0	0	1	0	0	0.983	16	2	9	1
4	Enterococcus faecium, Staphylococcus haemolyticus	11	1	10	4	Ceftriaxon		73	35.5556	1	2	1	2	1	1	38	6	6	17	3	30	0	44	40	38	38	0	0	0	1	0	0	0	0	0	0	0	0	0	0	1	0	0	4	0.533915	12	2	3	1
5	unknown	1	1	1	4	Piperacillin/Tazobactam	Fever 38.4°C, treatment for sepsis	58	48.4062	1	1	1	2	1	1	66	3	4	5	0	22	0					0	0	0	0	0	0	0	0	0	0	0	0	0	0	0	0	0	1	0.958704	8	3	2	0
6	Staphylococcus aureus	4	1	4	4	Ceftiraxon		25	51.4742	0	2	1	2	1	0	49	4	4	8			0					0	0	0	0	0	0	0	0	0	0	0	0	0	0	0	0	0	0	0.983	4	4	4	1
7	Candida albicans	8	1	3	4	Piperacillin/Tazobactam		64	31.0477	0	0	1	2	1	0	19	6	6	14			1	25	23	19	19	1	0	0	0	0	0	0	0	0	0	0	0	0	0	0	0	0	3	0.774816	4	1	4	1
8	Aspergillus fumigatus	7	1	3	4	Ceftriaxon		54	24.6914	0	2	0	2	1	0	22	0	1	8			1	22	22	22	21	0	0	0	0	0	0	1	0	0	0	1	0	0	0	0	0	0	4	0.533915	9	0	3	1
9	unknown	1	1	1	4	Piperacillin/Tazobactam	clinical appearane of infection, treatment for sepsis	47	42.7573	1	1	1	2	1	0	8	4	4	5			1	12	8	8	8	0	0	1	0	0	1	0	0	0	0	0	0	0	0	1	0	0	3	0.774816	1	1	2	1
10	Staphylococcus aureus (MRSA)	8	1	7	4	Cefotaxim, Ceftarolin, Linezolid, Vancomycin		66	32.8125	1	1	1	2	1	0	34	6	10	18			0					0	0	0	0	0	0	0	0	0	0	0	0	0	0	1	1	0	2	0.90147	12	1	4	1
11	Klebsiella aerogenes	12	1	4	4	Meropenem, Voriconazol		68	43.618	0	2	1	2	1	0	63	3	7	19			0					0	0	0	0	0	0	0	0	0	1	0	0	0	0	0	0	0	2	0.90147	1	2	1	1
12	unknown	9	1	1	4	Meropenem	clinical appearane of infection, treatment for sepsis	53	23.5102	0	1	1	2	1	1	52	7	9	18	0	144	0					0	0	0	0	0	0	0	0	0	0	0	0	0	0	0	0	0	1	0.958704	12	6	11	2
13	Klebsiella pneumoniae	14	1	3	4	Meropenem		61	32.7694	1	1	1	2	1	1	55	3	5	19	1	71	0					0	0	1	1	0	0	0	0	1	1	0	0	0	0	1	0	0	6	0.0224544	10	5	8	1
14	Staphylococcus aureus	1	1	4	4	Ampicillin/Sulbactam		67	30.6689	0	1	1	2	1	0	37	3	3	4			0					0	0	0	0	0	0	0	0	0	0	0	0	0	0	0	0	0	2	0.90147	19	5	14	1
15	unknown	1	1	1	4	Meropenem	fever 38.1°C, treatment for sepsis	21	26.1224	0	2	1	2	1	0	40	7	12	13			0					0	0	0	0	0	0	0	0	0	0	0	0	0	0	0	1	0	0	0.983	7	4	4	1
16	Staphylococcus aureus	3	1	7	4	Piperacillin/Tazobactam		58	42.9688	1	3	1	2	1	1	14	3	6	9	0	8	1	17	14	14	11	0	0	0	0	0	0	0	0	0	0	0	0	0	0	1	0	0	1	0.958704	3	3	3	1
17	Staphylococcus aureus	9	1	3	4	Ceftriaxon, Linezolid		57	31.1419	0	0	1	2	1	0	68	2	7	16			0					0	0	0	0	0	0	0	0	0	0	0	0	0	0	0	0	0	1	0.958704	5	2	5	1
18	unknown	0	1	1	4	Piperacillin/Tazobactam	oliguria, treatment for sepsis	81	23.8751	0	1	1	2	1	0	15	10	14	14			1	25	15	15	11	0	0	0	0	0	0	0	0	0	0	0	0	0	0	0	0	0	4	0.533915	3	2	1	0
19	unknown	2	1	1	3	Cefotaxim	clnical appearace of infection, treatment for sepsis	42	28.6801	0	1	1	2	1	0	9	10	10	12			0					0	0	0	0	0	0	0	0	0	0	0	0	0	0	0	0	0	0	0.983	1	1	0	0
20	Enterococcus faecium, Aspergillus fumigatus	18	1	4+8	4	Ertapenem, Trimethoprim/Sulfametaxozol, voriconazol		56	29.2184	0	1	1	2	1	0	46	5	11	29			0	51	50	46	40	0	0	0	0	0	0	0	1	0	0	0	0	0	0	0	0	0	3	0.774816	15	5	9	1
21	unknown	9	1	1	4	Linezolid, Meropenem	clinical appearane of infection, treatment for sepsis	53	42.449	0	0	1	2	1	1	15	6	6	15	4	10	1	21	20	15	15	0	0	0	0	0	0	0	0	0	0	0	0	0	0	0	0	0	1	0.958704	7	0	5	0
22	Aspergillus fumigatus	14	1	3	3	Piperacillin/Tazobactam, Linezolid, Voriconazol		51	27.6817	1	0	1	2	1	0	71	6	13	27			0					0	0	0	1	0	0	0	0	0	0	0	0	0	0	1	1	0	2	0.90147	9	9	9	0
23	Staphylococcus aureus	11	1	4	4	Linezolid, Meropenem, Nystatin		66	30.8642	0	1	1	2	1	1	86	7	9	20	0	58	0					1	1	0	0	0	0	0	0	0	0	0	0	0	0	1	0	0	4	0.533915	18	4	10	1
24	Staphylococcus aureus, Haemophilus influenzae	4	1	4	4	Piperacillin/Tazobactam		50	31.7535	0	0	1	2	1	1	64	12	15	19	0	43	0					0	0	0	0	0	0	0	0	0	0	0	0	0	0	0	0	0	1	0.958704	5	5	11	2
25	Aspergillus fumigatus, Citrobacter koseri, Escherichia coli	7	1	4	4	Fluconazol, Piperacillin/Tazobactam		56	37.037	0	1	0	2	1	1	36	3	3	8	1	30	0	39	45	36	36	0	0	0	0	0	0	0	0	0	0	0	0	0	0	1	0	0	1	0.958704	5	2	7	1
26	Staphylococcus aureus	7	1	4	4	Cefotaxim, Fosfomycin		47	33.9592	0	2	1	2	1	1	13	4	7	14	3	6	1	17	16	13	10	0	0	0	0	0	0	0	0	0	0	0	0	0	0	0	0	0	0	0.983	2	0	4	1
27	unknown	0	1	4	4	Linezolid, Meropenem		68	26.5432	0	0	1	2	1	0	52	-15	21	21			0	37	35	52	16	0	0	0	0	0	0	0	1	0	0	0	0	0	0	0	0	0	4	0.533915	3	2	2	1
28	Staphylococcus aureus (MRSA), Enterococcus faecalis, Pseudomonas aeruginosa	14	1	2	4	Cefepim, Linezolid		61	34.4842	1	1	1	2	1	1	124	11	18	32	1	78	0					0	1	0	0	0	0	0	0	0	0	0	0	0	0	1	0	0	3	0.774816	4	1	1	0
29	Escherichia coli	3	1	5	4	Ampicillin/Sulbactam		53	35.8564	1	1	1	2	1	1	39	7	7	10	3	20	0					0	0	0	0	0	0	0	0	0	0	0	0	0	0	0	0	0	1	0.958704	3	6	1	0
30	Aspergillus fumigatus	8	1	3	4	Aciclovir, Fluconazol, Linezolid, Meropenem		61	24.8356	0	0	1	2	1	1	40	9	19	27	1	23	0	49	40	40	30	0	0	0	0	0	0	0	0	0	0	0	0	0	0	1	0	0	2	0.90147	4	1	6	4
31	Escherichia coli	4	1	5	4	Piperacillin/Tazobactam		61	26.7094	1	0	1	2	1	0	76	7	16	20			0	83	76	76	67	0	0	0	1	0	0	0	0	0	0	0	0	0	0	0	0	0	3	0.774816	7	9	5	1
32	unknown	16	1	1	4	Erythromycin (nebulized)	clinical appearane of infection, treatment for sepsis	50	39.5062	0	0	1	2	1	1	72	11	11	25	4	34	0					0	0	0	1	0	0	0	0	0	0	0	0	0	0	1	0	0	2	0.90147	6	0	4	2
33	Enterococcus faecium	51	1	8	4	Caspofungin, Linezolid, Meropenem		58	26.2966	0	0	1	2	1	1	106	7	8	59	0	30	0					0	0	0	0	0	0	0	0	0	0	0	0	0	0	0	0	0	1	0.958704	21	2	17	5
34	Staphylococcus hominis	10	1	2	4	Linezolid, Meropenem		51	33.0579	1	1	1	2	1	1	66	9	10	20	0	33	0					0	0	0	0	0	0	0	0	0	0	0	0	0	0	1	0	0	1	0.958704	6	3	3	1
35	Pseudomonas aeruginosa, Staphylococcus aureus	4	1	3	4	Piperacillin/Tazobactam		53	32.872	0	2	1	2	1	1	89				1	73	0					0	0	0	0	0	0	0	0	0	0	0	0	0	0	0	0	0	1	0.958704	3	1	8	3
36	Aspergillus fumigatus	7	1	3	4	Aciclovir, Piperacillin/Tazobactam		51	30.8642	0	0	1	2	1	1	42	9	13	20	1	31	0	51	51	42	38	0	0	0	0	0	0	0	0	0	0	0	0	0	0	1	0	0	1	0.958704	13	3	7	1
37	Klebsiella pneumoniae, Enterococcus faecium	19	1	4+8	4	Linezolid, Meropenem		41	42.9688	1	2	1	2	1	1	106	7	7	26	0	57	0					0	0	0	0	0	0	0	0	0	1	0	0	0	0	0	0	0	0	0.983	15	0	5	2
38	Aspergillus fumigatus, Staphylococcus hominis	6	1	2	4	Nystatin, Piperacillin/Tazobactam		56	27.4406	0	0	0	2	1	0	125	6	7	13			0	131	129	125	124	0	0	0	0	0	0	0	0	0	0	0	0	0	0	1	0	0	1	0.958704	7	3	5	4
39	Acinetobacter baumanii	5	1	7	4	Meropenem		44	31.1419	1	1	0	2	1	1	16	0	5	10	1	7	1	16	16	16	11	0	0	0	1	0	0	0	0	0	1	0	0	0	0	1	0	0	1	0.958704	1	1	1	1
40	Staphylococcus aureus	6	1	4	4	Ceftriaxon, Fosfomycin		57	31.1419	1	1	1	2	1	0	26	6	9	15			0					0	0	0	0	0	0	0	0	0	0	0	0	0	0	0	0	0	1	0.958704	3	2	2	1
41	Staphylococcus aureus, Candida albicans	4	1	8	4	Fosfomycin, Caspofungin, Linezolid, Meropenem		47	43.8276	0	2	1	2	1	1	32	13	13	17	0	28	0	45	39	32	32	0	0	0	1	0	0	0	0	0	0	0	0	0	0	1	0	0	1	0.958704	7	3	7	1
42	Staphylococcus aureus, Streptococcus pneumoniae	2	1	4	4	Cefotaxim		48	36.986	0	1	1	2	1	1	47	7	7	9	0	13	0					0	0	0	1	0	0	0	0	0	0	0	0	0	0	0	0	0	1	0.958704	11	5	3	2
43	Staphylococcus aureus	11	1	7	4	Aciclovir, Aztreonam, Clindamycin		54	44.0771	1	0	1	2	1	1	47	3	4	15	1	36	0					0	0	0	0	0	0	0	0	0	0	0	0	0	0	1	0	0	1	0.958704	8	3	4	2
44	Staphylococcus aureus	12	1	7	4	Fosfomycin, Nystatin, Piperacillin/Tazobactam, Voriconazol		54	34.4922	1	2	1	2	1	0	69	7	8	20			0					0	0	0	0	0	0	0	0	0	0	0	0	0	0	1	0	0	1	0.958704	17	7	7	2
45	Enterococcus faecalis	9	1	2	4	Piperacillin/Tazobactam		36	28.3447	1	1	1	2	1	1	34	3	7	16	1	22	0					0	0	0	0	0	0	0	0	0	0	0	0	0	0	0	0	0	0	0.983	13	3	3	2
46	Klebsiella pneumoniae	7	1	4	4	Piperacillin/Tazobactam		45	37.7778	1	0	1	2	1	0	55	4	4	11			0					0	0	0	0	0	0	0	0	0	0	0	0	0	0	0	0	0	0	0.983	16	8	6	5
47	0	4	0	0	4	Meropenem		69	29.3848	1	0	1	2	1	1	43	2	21	25	0	20	0	45	43	43	24	1	0	0	0	0	0	0	0	0	0	1	1	0	0	1	0	0	6	0.0224544	7	0	4	2
48	0	14	0	0	4	Meropenem, Caspofungin, Thrimethoprim-Sulfamethaxozol		34	40.1235	0	2	1	2	1	1	56	6	10	24	4	13	0					0	0	0	0	0	0	0	0	0	0	0	0	0	0	0	0	0	0	0.983	6	4	5	1
49	0	1	0	0	2	Ampicillin/Sulbactam		38	24.7555	0	1	1	2	0	0	61	4	7	8			0					0	0	0	0	0	0	0	0	0	0	0	0	0	0	0	0	0	0	0.983	3	4	6	0
50	0	16	0	0	4	Piperacillin/Tazobactam, Voriconazol		62	30.0712	0	1	1	2	1	1	109	4	6	22	1	77	0	113	112	109	107	0	0	0	0	0	0	0	0	0	0	0	0	0	0	1	0	0	2	0.90147	14	5	8	1
51	0	3	0	0	4	Ceftriaxon		40	27.7551	0	1	1	2	1	0	56	6	9	12			0					0	0	0	0	0	0	0	0	0	0	0	0	0	0	0	0	0	0	0.983	4	0	2	1
52	0	6	0	0	4	Piperacillin/Tazobactam		70	23.8884	0	0	1	2	0	0	45	1	7	13			0					0	0	0	0	0	0	0	0	0	0	0	0	0	0	0	0	0	3	0.774816	7	7	3	0
53	0	1	0	0	3	Cefotaxim		63	40.0131	0	1	0	2	0	0	36	3	3	4			0					0	0	1	1	0	0	0	0	0	0	1	0	0	0	1	0	0	5	0.213643	4	4	0	0
54	0	3	0	0	4	Ceftriaxon		72	29.3848	0	0	1	2	1	0	28	3	3	6			1	31	28	28	28	0	0	0	1	0	0	0	0	0	0	0	0	0	0	1	0	0	4	0.533915	3	3	2	0
55	0	1	0	0	4	Meropenem		65	36.5713	1	2	1	2	1	0	37	16	36	37			0	53	53	37	17	0	1	0	0	0	0	0	0	0	0	0	0	1	1	1	1	0	5	0.213643	3	6	1	0
56	0	8	0	0	4	Piperacillin/Tazobactam		55	23.1206	0	2	1	2	1	0	76	1	10	18			0					0	0	0	0	0	0	0	0	0	0	0	0	0	0	0	0	0	1	0.958704	5	4	8	1
57	0	14	0	0	4	Aciclovir, Meropenem		54	27.7551	1	0	1	2	1	1	119	1	12	26	1	63	0					0	0	0	1	0	0	0	0	1	0	0	0	0	0	0	0	1	4	0.533915	8	0	13	1
58	0	9	0	0	4	Meropenem		52	33.642	0	1	1	2	1	0	31	1	2	11			0					0	0	0	1	0	0	0	0	0	0	0	0	0	0	1	0	0	2	0.90147	3	3	3	1
59	0	8	0	0	4	Cefazolin, Fosfomycin		60	28.125	0	2	1	2	1	1	70	2	3	11	1	62	0	72	70	70	69	0	0	0	0	0	0	0	0	0	0	0	0	0	0	1	0	0	2	0.90147	7	0	13	0
60	0	10	0	0	4	Piperacillin/Tazobactam		67	23.179	0	2	0	2	1	0	20	3	4	14			1	23	20	20	19	0	0	0	0	0	0	0	0	0	0	1	0	0	0	1	0	0	3	0.774816	2	2	2	1
61	0	0	0	0	3	Piperacillin/Tazobactam, Linezolid, Voriconazol		81	34.5679	0	0	0	2	1	0	37	5	11	11			0	42	42	37	31	0	0	0	0	0	0	0	0	0	0	0	0	0	0	1	0	0	4	0.533915	2	3	0	0
62	0	3	0	0	4	Aciclovir, Piperacillin/Tazobactam		61	31.1419	1	2	1	2	1	1	70				0	57	0			70	61	1	0	0	0	0	0	0	0	0	0	0	0	0	0	1	0	0	3	0.774816	6	4	13	1
63	0	11	0	0	4	Piperacillin/Tazobactam		46	27.6817	1	2	1	2	1	1	44	4	6	17	1	22	0					0	0	0	0	0	0	0	0	0	0	0	0	0	0	0	0	0	0	0.983	10	3	4	3
64	0	8	0	0	4	Linezolid, Meropenem		64	37.461	1	2	1	2	1	1	32	7	12	20	0	16	0					0	0	0	0	0	0	0	0	0	1	0	0	0	0	1	1	0	2	0.90147	4	4	4	3
65	0	8	0	0	4	Piperacillin/Tazobactam		59	26.1224	0	1	0	2	1	1	69	3	7	15	1	58	0	72	69	69	65	0	0	0	0	0	0	0	0	0	0	0	0	0	0	0	0	0	2	0.90147	11	6	9	5
66	0	14	0	0	4	Piperacillin/Tazobactam, Aciclovir		55	32.0312	1	0	1	2	1	1	81	2	14	12	0	55	0					0	0	0	1	0	0	0	0	0	1	0	0	0	0	0	0	0	2	0.9	9	7	9	5
[truncated: 86 more columns]

## Sheet: info_Suppl_Digital_Cont_1
Variable	Description	Unit
ID	Patient Identification Number
causative_pathogen
ICU_admission_to_study_inclusion_dur		days
co_infect_d1_ord		0=no, 1=yes
ecdc_focus_d1_ord	1=SYS (Systemic infection), 2=CRI (catheter related infection), 3=LRI (lower respiratory tract infection), 4=PN (Pneumonia), 5=UTI (urinary tract infection), 6=SST (skin and soft tissue infection), 7=S-PUL (Blood stream infection with pulmonary origin), 8=BSI-UO (Blood stream infection with unknown origin), 9=BSI-UTI (Blood stream infection with urinary tract origin), 10=BSI-CRI (Blood stream inf…
who_severity_covid_d1_ord	mild=1, moderate=2, severe=3, critical=4; according to: Clinical management of COVID-19. https://www.who.int/publications/i/item/clinical-management-of-covid-19.
antibiotic_d1	antibiotic agent at study inclusion	0=no, 1=yes
age		years
bmi		kg/m2
sex_ord		0=male, 1=female
bloodtype_COM		1=A, 2=B, 3=AB, 0=0
rhd_COM	Rh blood group system	1=positiv, 0=negativ
ward_inclusion_ord		1=normal, 2=ICU
ventilation_inclusion_COM		non-invasive=0, invasive=1
ecmo_inclusion_COM		0=no, 1=yes
hospital_stay_dur	hospital admission to discharge	days
symptom_onset_to_hospitalization_dur		days
symptom_onset_to_ICU_admission_dur		days
symptom_onset_to_study_inclusion_dur		days
days-on-ECCMO-to-study-inclusion_dur		days
total-days_on_ECCMO_dur		days
mortality_28d_from_hospital_admission_ord		0=no, 1=yes
symptom_onset_to_death_dur		days
covid_test_to_death_dur		days
hospital_admission_to_death_dur		days
icu_admission_to_death_dur		days
mild_liver_disease_COM	defined as chronic hepatitis or cirrhosis without portal hypertension	0=no, 1=yes
peptic_ulcer_disease_COM	defined as any history of treatment for ulcer disease or history of ulcer bleeding	0=no, 1=yes
cva_tia_COM	defined as any history of cerebrovasular accident or transient ischemic attack	0=no, 1=yes
diabetes_mellitus_uncomplicated_COM		0=no, 1=yes
diabetes_mellitus_complicated_COM	defined as diabetes mellitus with end-organ damage	0=no, 1=yes
soli_tumor_localized_COM		0=no, 1=yes
leukemia_COM		0=no, 1=yes
lymphoma_COM		0=no, 1=yes
ckd_COM	chronic kidney disease; defined severe (on dialysis, status post kidney transplant, uremia) or moderate (creatinine >3 mg/dL (0.27 mmol/L))	0=no, 1=yes
hypothyroidism_COM	defined as pervious diagnosis or ongoing medication	0=no, 1=yes
copd_COM	with or without long rerm oxygen therapy	0=no, 1=yes
cardiacinsuf_COM		0=no, 1=yes
myocardialinf_COM	defined as history of definite or probable MI	0=no, 1=yes
khk_COM	coronary heart disease	0=no, 1=yes
hypertension_COM		0=no, 1=yes
autoimmune_disease_COM	including: psoriasis, rheumatic arthritis, lupus erythematodes, vasculitis and myasthenia gravis	0=no, 1=yes
post_solid_organ_transplant_COM	including: heart transplantation, lung transplantation and kidney transplantation	0=no, 1=yes
charlson_comorbidity_index_COM	according to: Quan H, Li B, Couris CM, et al. Updating and Validating the Charlson Comorbidity Index and Score for Risk Adjustment in Hospital Discharge Abstracts Using Data From 6 Countries. American Journal of Epidemiology 2011; 173:676–682. https://doi.org/10.1093/aje/kwq433
10y_survival_charlson_index_COM
blood_cultures_obtained_MB	Total number of tests performed during hospitalization.
urine_cultures_obtained_MB	Total number of tests performed during hospitalization.
respiratory_culture_MB	Total number of tests performed during hospitalization.
respiratory_multiplex_PCR_MB	Total number of tests performed during hospitalization.
Legionella_pneumococcal_antigen_MB	Total number of tests performed during hospitalization.
bacterial_fungal_broad_spectrum_PCR_MB	Total number of tests performed during hospitalization.
candida_antigen_MB	Total number of tests performed during hospitalization.
galactomannan_MB	Total number of tests performed during hospitalization.
beta_D_glucan_MB	Total number of tests performed during hospitalization.
vascular_catheter_culture_MB	Total number of tests performed during hospitalization.
virus_PCR_blood_MB	Total number of tests performed during hospitalization.
SARS_CoV_2_qPCR_CT	SARS CoV 2 qPCR using one of the following systems: cobas6800 (roche), NeuMoDx96 and NeuMoDx288 (Quiagen), GeneXpert (Cepheid), AltoStar (Altona), Alinity (Abbott), m2000 (Abbott), Perkin Elmer Workflow (Perkin Elmer), LC480II (TibMolBiol), QIAstat Dx (Quiagen); no CT values were obtained from Pat 1 to 9	cycle threshold
sampling_method	Sampling method of SARS-CoV-2 qPCR test
antibiotic_before_d1_ord	antibiotic prescription before study inclusion (d1)	0=no, 1=yes
antibiotic_d1_ord	antibiotic prescription at study inclusion (d1)	0=no, 1=yes
SOFA_score	SOFA score was calculated according to Vincent JL, Moreno R, Takala J, et al. The SOFA (Sepsis-related Organ Failure Assessment) score to describe organ dysfunction/failure. On behalf of the Working Group on Sepsis-Related Problems of the European Society of Intensive Care Medicine. Intensive Care Med 1996; 22:707–710. doi: 10.1007/BF01709751
SAPS2_score	SAPS2 was calculated according to Le Gall JR, Lemeshow S, Saulnier F. A new Simplified Acute Physiology Score (SAPS II) based on a European/North American multicenter study. JAMA 1993; 270:2957–2963. doi: 10.1001/jama.270.24.2957
APACHEIV_score	APACHE-IV was calculated according to Zimmerman JE, Kramer AA, McNair DS, Malila FM. Acute Physiology and Chronic Health Evaluation (APACHE) IV: hospital mortality assessment for today’s critically ill patients. Crit Care Med 2006; 34:1297–1310. doi: 10.1097/01.CCM.0000215112.84523.F0
APS_score	APS was calculated according to Zimmerman JE, Kramer AA, McNair DS, Malila FM. Acute Physiology and Chronic Health Evaluation (APACHE) IV: hospital mortality assessment for today’s critically ill patients. Crit Care Med 2006; 34:1297–1310. doi: 10.1097/01.CCM.0000215112.84523.F0
Estimated_Mortality_Rate	according to APS score	%
Estimated_Length_of_Stay	according to APS score	days
erythrocytes		T/L
haemoglobin		g/dL
haematocrit		%
mcv	mean corpuscular volume	fL
mch	mean corpuscular hemoglobin	pg
mchc	mean corpuscular hemoglobin concentration	g/dL
erythrocyte_distribution_width		%
thrombozyten		G/L
mean_thrombocyte_volume		fL
leukocytes		G/L
neutrophiles_absolut		G/L
lymphocytes_absolut		G/L
neutrophiles_lymphocyte_ratio		G/L
monocytes_absolut		G/L
eosinophiles_absolut		G/L
basophiles_absolut		G/L
ptz	prothrombin time	%
inr	international normalized ratio
aptt	activated partial thromboplastin time	s
thrombintime		s
fibrinogen_clauss		mg/dL
d_dimer		IU/mL
antithrombin_III_activity		%
natrium		mmol/L
potassium		mmol/L
chlorid		mmol/L
calcium		mmol/L
calcium_albcorr	Albumin corrected calcium	mmol/L
anorganic_phosphat		mmol/L
magnesium		mmol/L
iron		µg/dL
creatinine		mg/dL
urea		mg/dL
uric_acid		mg/dL
bilirubin_total		mg/dL
protein_total		g/L
albumin		g/L
alpha_amylase_total		U/L
lipase		U/L
cholinesterase		kU/L
alkaline_phosphatase		U/L
asat	aspartate transaminase	U/L
alat	alanine transaminase	U/L
gammagt	gamma-glutamyltransferase	U/L
ldh	lactate dehydrogenase	U/L
ck	creatine kinase	U/L
probnp	pro B-type natriuretic peptide	pg/mL
triglycerides		mg/dL
cholesterol_total		mg/dL
osmolality		mosm/kg
colloid_osmotic_pressure		mmHg
gfr_ckdepi	glomerula filtration rate according to the CKD-EPI formula: GFR=[m:141/w:144]*(Min([S-creatinine]/{m:0,7/f:0,9},1))^{m:-0,411/w:-0,329}*(Max([S-creatinine]/{m:0,9/w:0,7},1))^(-1.209) * 0.993^(age) * {m:1,018/w:1} * {caucasian:1/other:1,159}
crp	C-reactive protein	mg/dL
il6	Interleukin 6	pg/mL
procalcitonin		ng/mL
ferritin		µg/L
tryptase		µg/L
tsh	thyroid-stimulating hormone	µIU/mL
ft4	free Tetraiodthyronine	ng/dL
ft3	free Triiodthyronine	pg/mL
25-Hydroxy_vitd	25-Hydroxy-Vitamin-D	nmol/L
ige_total	Immunglobulin E	kIU/L
eosinophil_cationic_protein		µg/L
serum_amyloide_A		mg/L
igg_total	Immunglobulin G	mg/dL
iga_total	Immunglobulin A	mg/dL
igm_total	Immunglobulin M	mg/dL
il10	Interleukin 10	pg/mL
il6_il10_ratio	Interleukin 6 to Interleukin 10 ratio
