# Supplementary material for: Biomarkers for differentiation of coronavirus disease 2019 or extracorporeal membrane oxygenation related inflammation and bacterial/fungal infections in critically ill patients: A prospective observational study
Source: Front Med (Lausanne). 2022 Oct 6;9:917606. doi: 10.3389/fmed.2022.917606 (PMC9582266; doi:10.3389/fmed.2022.917606)
Supplement: SUPPLEMENTARY TABLE 3 — Table of microbiological tests performed within 48 h of study inclusion. [file Table_3.XLSX]

## Sheet: Supplemental_Digital_Content_3
ID	blood_cultures_obtained_48h	bacterial_fungal_broad_spectrum_PCR_48h	Legionella_pneumococcal_antigen_during-stay	urine_cultures_obtained_48h	respiratory_multiplex_PCR_48h	respiratory_culture_48h	candida_antigen_48h	galactomannan_48h	beta_D_glucan_48h	vascular_catheter_culture_48h	virus_PCR_blood_48h	Chest_X-ray_24h
1	1	0	1	1	1	1	1	1	0	0	0	1
2	1	0	0	0	0	1	1	1	1	1	1	1
3	1	0	1	1	1	1	1	1	1	0	1	1
4	1	1	1	0	1	0	1	1	1	0	1	1
5	1	0	1	1	0	0	1	1	1	0	1	1
6	1	0	1	1	1	1	1	1	1	0	1	1
7	1	1	1	0	1	1	1	1	1	1	1	1
8	1	1	1	0	1	0	1	1	1	0	1	1
9	1	1	1	1	1	1	1	1	1	0	1	1
10	1	1	1	1	1	1	1	1	1	1	1	1
11	1	0	1	0	1	1	1	1	1	0	1	1
12	1	0	1	1	1	1	1	1	1	0	1	1
13	1	0	1	1	1	1	0	1	1	0	1	1
14	1	1	1	1	1	1	1	1	1	0	1	1
15	1	1	1	1	1	1	1	1	1	0	1	1
16	1	0	0	1	1	1	1	1	1	0	1	1
17	1	0	1	1	1	1	1	1	1	0	1	1
18	1	1	0	1	0	0	0	0	0	0	1	1
19	1	0	1	1	0	0	0	0	0	0	1	1
20	1	0	1	1	1	1	1	1	1	0	1	1
21	1	0	1	0	0	1	1	1	1	0	1	1
22	1	0	1	1	0	1	0	1	1	1	0	1
23	1	0	1	1	1	1	1	1	1	1	1	1
24	1	0	1	1	1	1	1	1	1	0	1	1
25	1	0	1	1	0	1	1	1	1	0	0	1
26	1	1	1	1	1	1	1	1	1	1	0	1
27	1	1	1	1	1	1	1	1	1	0	1	1
28	1	0	1	1	0	1	1	1	1	1	1	1
29	1	0	1	1	0	0	1	1	1	0	1	1
30	1	0	1	1	1	1	1	1	1	1	1	1
31	1	0	1	1	1	1	1	1	1	0	1	1
32	1	0	1	0	1	1	1	1	1	1	1	1
33	1	0	1	1	1	1	1	1	1	0	0	1
34	1	0	1	1	1	1	0	1	1	0	1	1
35	1	0	1	1	1	1	1	1	1	0	1	1
36	0	0	1	0	0	1	1	1	1	0	0	1
37	1	0	0	1	1	1	0	1	1	0	0	1
38	1	0	1	1	1	1	1	1	1	0	1	1
39	1	1	1	1	1	1	1	0	1	0	1	1
40	1	1	0	1	1	1	1	1	1	0	1	1
41	1	1	1	1	1	1	1	1	1	0	1	1
42	1	0	1	1	1	1	1	1	1	0	1	1
43	1	0	1	1	1	1	1	1	1	1	1	1
44	1	0	1	1	0	1	1	1	1	0	0	1
45	1	0	1	1	1	1	1	1	1	1	1	1
46	1	0	1	1	1	1	1	1	1	0	1	1
47	1	1	1	0	1	1	0	1	1	1	1	1
48	0	1	1	0	0	1	1	1	1	0	1	1
49	1	1	1	0	0	0	0	1	1	0	1	1
50	1	0	1	1	0	1	1	1	0	0	0	1
51	1	1	1	0	1	1	1	1	1	0	1	1
52	1	0	1	1	0	1	1	1	1	0	0	1
53	1	0	1	1	0	0	0	0	1	0	1	1
54	1	0	1	1	0	0	0	0	0	0	1	1
55	0	0	1	1	0	0	0	0	0	0	1	1
56	1	0	1	1	1	1	1	1	1	1	1	1
57	1	0	1	0	1	1	1	1	1	0	1	1
58	1	0	1	1	1	1	1	1	1	0	1	1
59	1	0	1	0	0	1	1	1	1	0	1	1
60	1	0	1	1	1	1	1	1	1	0	1	1
61	1	0	1	1	0	0	1	1	1	0	1	1
62	1	0	1	1	1	1	0	0	0	1	1	1
63	1	1	1	1	1	1	1	1	1	0	1	1
64	1	0	1	1	0	1	1	1	1	0	1	1
65	1	0	1	1	1	0	1	1	1	1	1	1
66	1	0	0	1	1	1	1	1	1	1	1	1
66	0.954545	0.272727	0.909091	0.787879	0.681818	0.818182	0.818182	0.893939	0.893939	0.242424	0.848485	1

## Sheet: info_Suppl_Digital_Cont_3
Variable	Description
blood_cultures_obtained_48h	Minimum of 2 sets (aerobic and anaerobic)
bacterial_fungal_broad_spectrum_PCR_48h	in house pan bacterial/fungal PCR from EDTA blood
Legionella_pneumococcal_antigen	BinaxNOW (Abbott), form urine, during hospital stay
urine_cultures_obtained_48h
respiratory_multiplex_PCR_48h	Biofire® (Biomerieux) respiratory panel, from bronchalveolar lavage
respiratory_culture_48h	from bronchoalveolar lavage
candida-spp_antigen_48h	ELISA from Virion/Serion, from blood
galactomannan_48h	from blood
beta_D_glucan_48h	Fungitell® (Associates of Cape Cod), from blood, two measurements
vascular_catheter_culture_48h	e.g. central venous catheter
virus_PCR_blood_48h	inlcuding Herpes simplex Virus 1 & 2, Cytomegalovirus, Eppsteinbarr Virus
Chest_X-ray_24h
	All variables obtained within 48 hours of study inclusion
